# Supplementary material for: An Analysis of the Possible Migration Routes of Oedaleus decorus asiaticus Bey-Bienko (Orthoptera: Acrididae) from Mongolia to China
Source: Insects. 2022 Jan 10;13(1):72. doi: 10.3390/insects13010072 (PMC8781545; doi:10.3390/insects13010072)
Supplement: Supplementary file 1 [file insects-13-00072-s001.zip]

Archive with 1 entries (1 files):
- insects-1474041-supplementary.pdf
